# Supplementary material for: Correlation of cell-free DNA plasma concentration with severity of non-alcoholic fatty liver disease
Source: J Transl Med. 2017 May 19;15:106. doi: 10.1186/s12967-017-1208-6 (PMC5437653; doi:10.1186/s12967-017-1208-6)
Supplement: Supplementary file 1 — Additional file 1. Table clinical dataset. [file 12967_2017_1208_MOESM1_ESM.xlsx]

## Sheet: Tabelle1
ID	Patient No	Diabetes (1=yes, 0=no)	Sex (male=1, female=0)	Age (years)	BMI (kg/m²)	Waist-to-Hip ratio	Liver sitffness (kPa)	CAP (dB/m)	MR spectroscopy (%hepatic fat fraction)	hemoglobin A1c (%)	ALAT / ULN	ASAT / ULN	Ferritin / ULN	cfDNA 90bp (ng/ml)	cfDNA 222bp (ng/ml)	cfDNA integrity index	PCR Run (90 bp / 222bp)
002	NAFLD_1	1	0	62.808	25.4524	0.979381	13.65	341	17.8162	6.03	1.18333	2.08333	-	3.01519	12.8875	0.275887	A/B
005	NAFLD_2	0	1	55.3225	28.6661	1.0198	4.9	311	21.0756	5.03	1.15294	0.682353	1.0515	2.18723	15.3781	0.125407	A/B
006	NAFLD_3	0	1	67.0682	25.963	1.06316	2.9	311.5	2.67181	5.31	0.411765	0.458824	0.67125	2.66382	7.63951	0.722109	A/B
008	NAFLD_4	0	0	45.3921	30.6356	0.907407	3.5	307	8.19045	5.16	1.2	0.85	0.361733	2.43917	11.4953	0.268874	A/B
011	NAFLD_5	0	0	62.2604	24.3046	0.810526	1.9	264.5	1.18998	5.18	0.6	1.05	0.482533	5.05791	14.1243	0.438838	A/B
012	NAFLD_6	0	0	57.2555	29.3575	0.818182	3.75	270.5	14.5972	5.55	0.566667	0.283333	0.833333	4.61913	12.461	0.511172	A/B
014	NAFLD_7	0	0	45.8657	24.8777	0.867347	3.5	264	7.68722	4.87	0.533333	0.483333	0.576133	2.58414	11.2177	0.305009	A/B
015	NAFLD_8	0	1	53.3019	24.7555	1	5.6	283.5	7.05897	5.67	0.741176	0.564706	1.40225	4.70357	11.3536	0.638574	A/B
016	NAFLD_9	1	1	72.4975	34.1908	1.06087	14.15	392	20.8607	7.62	0.505882	0.517647	0.60775	5.51111	14.7477	0.446372	A/B
018	NAFLD_10	0	1	42.6624	27.4445	0.989899	6.8	277.5	21.9723	5.1	1.03529	0.682353	0.672	3.9989	6.04985	1.99965	A/B
019	NAFLD_11	0	1	73.6776	26.2058	0.969697	6	379.5	13.22	5.51	0.929412	0.741176	0.72875	3.9034	9.40975	0.752564	A/B
022	NAFLD_12	0	0	47.4811	34.2971	0.895161	4.75	283	4.58184	5.34	1.98333	1.65	0.404667	5.44958	16.3016	0.355024	C/C
023	NAFLD_13	0	0	60.4534	23.7649	0.798077	3.4	250	9.48797	5.26	1.21667	0.983333	0.585667	3.15897	13.0704	0.284085	C/C
029	NAFLD_14	1	0	73.5599	29.5858	0.961165	70.55	296	1.5528	5.65	1.23333	1.86667	3.17733	8.62186	17.5223	0.54632	C/C
031	NAFLD_15	1	1	60.1878	25.9701	0.958333	26	368	4.51589	7.96	1.37647	1.22353	0.939	3.62484	10.7832	0.511351	C/C
034	NAFLD_16	0	0	53.7154	24.762	0.905263	2.7	294.5	7.03463	5.26	0.816667	0.7	0.983333	2.79501	11.6706	0.309725	C/C
037	NAFLD_17	0	0	56.1111	25.6821	0.881188	3.65	271.5	15.377	5.35	0.8	1.05	0.1636	1.38131	8.65831	0.238761	C/C
039	NAFLD_18	0	1	39.4097	28.4295	0.889908	4.85	266.5	4.26084	4.98	1.12941	0.705882	0.418	2.31974	11.0868	0.272506	C/C
041	NAFLD_19	1	0	73.412	27.7008	0.862745	59.3	293.5	33.6849	4.65	0.883333	1.1	2.706	23.1301	22.9021	1.08519	C/C
051	NAFLD_20	0	0	56.0043	31.9922	0.902655	6.8	277	32.2573	5.65	1.16667	0.883333	0.937333	5.27777	13.7768	0.48874	D/D
052	NAFLD_21	0	1	59.8237	32.7442	1.04587	5.25	396.5	32.1352	5.42	1.37647	0.788235	1.289	2.74896	10.4054	0.387733	D/D
057	NAFLD_22	0	1	46.8048	27.6245	0.943396	3.75	274	14.9247	5.27	1.22353	0.858824	1.3505	3.86585	11.285	0.5036	D/D
058	NAFLD_23	0	1	53.2253	25.9259	0.941748	3.2	339	3.80724	4.95	0.576471	0.564706	0.6535	4.50244	10.7248	0.682333	D/D
068	NAFLD_24	1	1	62.2878	29.5818	1.01	14	350.5	24.0121	6.07	3.34118	1.4	1.12725	4.64219	11.2268	0.643242	D/D
074	NAFLD_25	0	1	49.2717	23.9316	0.90099	4.8	298.5	7.26983	4.59	2.78824	1.41176	1.848	6.06024	14.9205	0.491499	D/D
076	NAFLD_26	0	0	69.1545	26.5227	0.917431	4.7	357	21.4148	5.48	1.15	0.983333	0.745333	4.82924	13.7124	0.440743	E/E
077	NAFLD_27	0	1	37.3289	25.0574	0.9375	6.7	263.5	1.3857	5.26	0.552941	0.541176	0.145225	2.71362	11.5463	0.305177	E/E
D01	NAFLD_28	1	1	59.465	32.6059	1.11429	4.8	271	6.49217	6.18	0.588235	0.505882	0.727	1.64833	7.51226	0.405578	B/B
D02	NAFLD_29	1	0	78.3238	24.9108	0.892157	15.9	271	18.1603	6.72	0.966667	1.35	0.2376	7.55966	15.1723	0.628843	B/B
D03	NAFLD_30	1	1	69.5406	29.737	1.01942	6.3	368	12.8042	5.49	0.8	0.717647	0.95725	5.88711	16.2769	0.39309	B/B
D04	NAFLD_31	1	1	71.1724	27.9239	0.941176	7.6	393	25.44	5.81	1.4	1	0.129875	8.16848	19.7429	0.394887	B/B
D08	NAFLD_32	1	1	77.1137	30.7479	1.03604	4.3	297	8.19057	5.93	0.482353	0.505882	0.34475	4.73892	11.9015	0.582784	B/B
D11	NAFLD_33	1	0	62.6164	27.852	0.958763	3.2	267	1.55885	5.66	0.616667	0.866667	0.754667	5.33539	18.2813	0.270312	E/E
D15	NAFLD_34	1	1	74.7919	31.151	0.981818	4.3	297	8.42521	7.27	0.717647	0.447059	0.38375	2.48063	9.8122	0.385658	E/E
D17	NAFLD_35	1	0	69.6364	22.7694	0.789474	5.4	296	11.9383	6.06	0.483333	0.75	0.6302	2.56685	10.8267	0.326286	E/E
D19	NAFLD_36	1	0	66.1538	31.3744	1.01835	5.7	348	17.1974	6.43	1.23333	1	0.825333	4.44436	15.0719	0.323724	E/E
D20	NAFLD_37	1	0	71.5256	33.553	0.942149	3.4	329	7.98317	5.92	0.666667	0.666667	0.909333	2.79398	10.7326	0.370452	E/E
D21	NAFLD_38	1	0	70.6084	25.2759	0.882353	3.7	276	11.7112	5.65	0.483333	0.566667	1.696	2.94387	12.702	0.276028	E/E
D23	NAFLD_39	1	0	79.4929	27.7767	0.955357	4.4	365	23.6018	5.71	0.883333	1.05	1.89067	3.1782	10.8005	0.430838	E/E
D25	NAFLD_40	1	1	69.4831	26.4332	0.969072	5.3	318	6.65578	6.92	0.894118	0.682353	0.38925	1.28737	6.91958	0.352772	F/F
D27	NAFLD_41	1	1	79.5066	24.8163	1.09184	6.1	314	5.65539	6.48	0.317647	0.317647	0.32	2.94337	9.15841	0.556167	F/F
D28	NAFLD_42	1	1	72.4784	29.712	1.04587	5.6	345	12.7693	5.63	0.305882	0.376471	0.4435	3.26318	11.0952	0.420628	F/F
D29	NAFLD_43	1	1	50.8871	29.7443	1.05505	12.8	396	9.41798	6.7	0.917647	1.23529	1.4765	3.35782	17.5223	0.455924	F/F
D31	NAFLD_44	1	1	39.0948	34.9481	1.024	5.3	344	34.7939	6.43	1.25882	0.823529	0.37975	3.12917	12.2324	0.323484	F/F
D32	NAFLD_45	1	1	70.581	25.5993	1.0099	4.3	333	21.9242	7.44	0.541176	0.470588	0.57925	2.29635	9.86719	0.345302	F/F
D33	NAFLD_46	1	0	62.5972	19.6493	0.625	11.7	271	10.0198	5.27	1.01667	1.66667	0.931333	2.41091	9.27124	0.419915	F/F
D36	NAFLD_47	1	1	63.7362	32.548	1.01818	6.9	355	29.5819	7.2	0.635294	0.670588	0.33225	2.87337	10.5419	0.39898	F/F
D37	NAFLD_48	1	0	54.0521	29.6202	0.981308	4.1	355	19.8386	6.35	0.5	0.6	1.55667	5.87929	18.2143	0.308399	F/F
D38	NAFLD_49	1	1	75.1369	24.4051	1.05208	3.2	249	3.07881	5.55	0.717647	0.670588	0.90625	4.2669	12.6738	0.445479	F/F
D39	NAFLD_50	1	1	48.3682	25.7857	1.02062	4.2	332	35.5549	6.03	1.18824	0.8	1.39425	2.60007	9.99666	0.393503	F/F
D40	NAFLD_51	1	1	72.6481	28.7347	0.980583	4.8	287	8.37897	6.69	0.435294	0.529412	0.143325	2.74951	8.65296	0.575772	F/F
D41	NAFLD_52	1	0	62.1701	37.8047	0.926829	5.4	296	9.77023	6.14	0.766667	1	0.654067	2.97409	11.1817	0.367478	F/F
D42	NAFLD_53	1	0	63.8375	32.0312	0.927928	5.9	358	41.1099	5.99	1.01667	0.85	0.6358	7.30536	16.2921	0.516784	F/F
D43	NAFLD_54	1	1	57.2473	31.4039	1.09174	6.9	373	20.4978	7.89	1.01176	1.91765	5.525	3.77729	11.6569	0.456112	F/F
D44	NAFLD_55	1	1	73.8994	29.002	0.961165	8.8	308	21.4615	5.44	1.6	1.31765	1.8955	6.71617	14.4146	0.603401	F/F
D45	NAFLD_56	1	1	66.4577	30.4218	1.08654	7.4	340	18.9946	6.49	1.17647	1.23529	0.976	3.641	10.9636	0.4963	G/G
D47	NAFLD_57	1	0	62.5151	24.837	0.938776	12	340	21.5482	7.4	1.58333	1.43333	1.83267	6.05268	13.7945	0.580556	G/G
D51	NAFLD_58	1	0	70.3811	27.5838	0.96	6.2	344	25.715	6	1.51667	1.55	3.10333	5.31104	-	-	G/G
038P	Control_1	0	1	30.224	20.3609	0.898876	5.55	185	0.0880548	5	0.388235	0.447059	0.339	3.83751	14.9967	0.271281	C/C
042P	Control_2	0	1	27.1411	21.8776	0.81	4.4	231	0.0518574	4.79	0.376471	0.411765	0.046875	2.85744	11.4276	0.333278	C/C
043P	Control_3	0	0	25.0465	22.3863	0.683168	4.55	227	1.38498	4.99	0.433333	0.65	0.0494667	4.04987	12.7962	0.408261	C/C
044P	Control_4	0	0	40.7924	25.3966	0.785714	4.45	203	0	5.06	0.366667	0.516667	0.141	2.7043	11.3375	0.315958	C/C
046P	Control_5	0	1	35.2645	22.0243	0.787234	5.85	195	8.53803	5.21	0.447059	0.529412	0.268	2.983	10.8171	0.396036	C/C
053P	Control_6	0	0	27.2697	23.8754	0.85	2.7	210	0.809326	4.75	0.516667	0.583333	0.692667	2.88043	11.7134	0.319347	D/D
055P	Control_7	0	0	37.1673	27.102	0.878505	4.7	220.5	8.62342	5.05	0.45	0.583333	0.1286	2.37365	7.638	0.623498	D/D
059P	Control_8	0	1	21.0136	19.2526	0.860465	4.8	146	0.00983675	4.81	0.282353	0.447059	0.48525	2.33119	7.61923	0.612513	D/D
067P	Control_9	0	0	46.4845	21.4935	0.805825	2.3	185	0.00965893	4.69	0.65	0.566667	2.01	1.52302	6.43245	0.511242	D/D
069P	Control_10	0	1	48.8172	23.5156	1.0102	3	100	3.06101	5.41	0.494118	0.388235	0.090375	4.10264	11.4455	0.527123	D/D
070P	Control_11	0	0	57.9947	22.719	0.831579	3.45	228	1.94906	5.26	0.416667	0.733333	1.43733	3.30351	9.85532	0.550771	D/D
075P	Control_12	0	1	53.354	21.1073	1.2459	3.8	229	0.818464	5.17	0.435294	0.447059	0.21525	2.09927	10.4471	0.272462	E/E
078P	Control_13	0	0	39.3632	20.4491	0.847059	4.35	221.5	0.493693	4.94	0.366667	0.483333	0.900667	1.38541	7.53607	0.322683	E/E
